# Supplementary material for: Global vulnerability of soil ecosystems to erosion
Source: Landsc Ecol. Author manuscript; Available in PMC 2021 Apr 1. (PMC7316572; doi:10.1007/s10980-020-00984-z)
Supplement: Supplementary file 1 [file EMS86636-supplement-Supplementary_file_1.xlsx]

## Sheet: Sheet1
	Difference in Soil Erosion in Mg/y.ha				Average soil protection (2001-2013: %)		Average soil erosion (2001-2013: Mg/y.ha)
IPBES sub-Region	MIN	MAX	MEAN	STD	MEAN	STD	MIN	MAX	MEAN	STD
Central Africa	-457.412	3047.23	0.730266	24.7286	0.40552	0.092283	0	2001.29	10.7477	31.9865
East Africa and adjacent islands	-1784.2	5545.88	0.624438	32.5788	0.25658	0.124384	0	3510.92	19.0406	61.7433
North Africa	-125.641	285.462	0.640229	4.26552	0.147678	0.080318	0	884.763	3.38781	12.8669
Southern Africa	-3441.28	598.997	-1.82068	18.7888	0.225174	0.115084	0	1240.46	5.41554	17.44
West Africa	-984.519	4443.46	5.93953	45.5008	0.308584	0.123162	0	4899.06	13.0943	54.2939
Caribbean	-377.299	1400.4	2.13675	27.6328	0.470945	0.113492	0	1333.85	24.8531	50.7671
Mesoamerica	-3583.16	2521.72	14.1518	87.9297	0.300802	0.191453	0	3021.81	40.6078	96.7603
North America	-10134.7	2858.44	-3.34462	53.2532	0.258919	0.116251	0	10221.4	17.5995	117.936
South America	-5868.71	42591.9	8.58457	173.882	0.386263	0.174942	0	6964.9	19.779	70.5332
North-East Asia	-6518.73	7444.65	7.37913	110.129	0.170465	0.140232	0	5550.47	33.9573	93.8083
Oceania	-2692.73	5417.3	2.88399	59.8727	0.168889	0.152284	0	6875.34	17.3614	106.313
South-East Asia	-58961.3	6094.92	-17.5106	437.66	0.499082	0.107485	0	11126.8	130.755	274.875
South Asia	-17331	12087.5	8.75083	187.986	0.180134	0.146058	0	36982.9	53.5339	280.125
Western Asia	-421.196	168.718	0.145312	4.04778	0.084341	0.079966	0	647.505	4.45613	15.4141
Central and Western Europe	-1800.65	2193.36	-0.384278	21.9465	0.330421	0.10531	0	3648.87	19.0927	51.573
Central Asia	-18.8349	62.2907	0.096127	0.910939	0.081931	0.062219	0	220.934	0.550937	3.32735
Eastern Europe	-478.709	2251.3	2.92682	28.3227	0.269027	0.080695	0	1314.31	6.42576	21.3586
