# Supplementary material for: Global vulnerability of soil ecosystems to erosion
Source: Landsc Ecol. Author manuscript; Available in PMC 2021 Apr 1. (PMC7316572; doi:10.1007/s10980-020-00984-z)
Supplement: Supplementary file 2 [file EMS86636-supplement-Supplementary_file_2.csv]

Region	Erosion 2001	Erosion 2002	Erosion 2003	Erosion 2004	Erosion 2005	Erosion 2006	Erosion 2007	Erosion 2008	Erosion 2009	Erosion 2010	Erosion 2011	Erosion 2012	Erosion 2013	Potential 2001	Potential 2002	Potential 2003	Potential 2004	Potential 2005	Potential 2006	Potential 2007	Potential 2008	Potential 2009	Potential 2010	Potential 2011	Potential 2012	Potential 2013	Protection 2001	Protection 2002	Protection 2003	Protection 2004	Protection 2005	Protection 2006	Protection 2007	Protection 2008	Protection 2009	Protection 2010	Protection 2011	Protection 2012	Protection 2013	Potential Pg 2001	Potential Pg 2002	Potential Pg 2003	Potential Pg 2004	Potential Pg 2005	Potential Pg 2006	Potential Pg 2007	Potential Pg 2008	Potential Pg 2009	Potential Pg 2010
Flooded Grasslands & Savannas	1216270.8	1296783.7	1516050.9	1092564.6	1093067.8	1789655.8	1288929.2	1191762.6	1786006.5	1717996.7	1542376.5	1409863.1	2295272.9	2326969.6	2579485.1	2984599.1	2199237.5	2196647.4	3334669.3	2516308.9	2354103.2	3273233.9	2943669.0	2784212.3	2740605.5	3680539.9	1110698.8	1282701.4	1468548.2	1106672.9	1103579.6	1545013.5	1227379.7	1162340.6	1487227.4	1225672.3	1241835.7	1330742.5	1385266.9	0.0	0.0	0.0	0.0	0.0	0.0	0.0	0.0	0.0	0.0
Mediterranean Forests, Woodlands & Scrub	24411904.2	22744841.3	20234521.0	20784296.4	18780832.6	14741371.3	12453708.9	16881761.9	24146672.6	28834194.3	14000515.2	23553766.9	20141134.6	96768090.6	78054168.7	72809899.7	76773820.5	65989269.7	52779403.7	45218612.6	60274891.7	85604098.1	97765342.9	47644775.5	82982698.3	65609071.9	72356186.4	55309327.4	52575378.7	55989524.1	47208437.1	38038032.4	32764903.7	43393129.8	61457425.5	68931148.7	33644260.3	59428931.4	45467937.4	1.2	0.9	0.9	0.9	0.8	0.6	0.5	0.7	1.0	1.2
Montane Grasslands & Shrublands	62621262.1	57260552.2	63735905.3	54927893.2	57323777.7	55519316.9	55667741.7	61946467.5	53486189.5	70462671.3	74922626.4	83819130.5	62656979.7	183621076.2	179049410.2	181551513.1	165136975.7	170172913.0	161391523.8	163055761.9	186888544.0	157213306.1	204724303.1	221729139.2	259505588.0	186737666.1	120999814.1	121788858.0	117815607.8	110209082.5	112849135.4	105872206.8	107388020.2	124942076.6	103727116.6	134261631.7	146806512.8	175686457.5	124080686.4	2.2	2.1	2.2	2.0	2.0	1.9	2.0	2.2	1.9	2.5
Temperate Broadleaf & Mixed Forests	408010023.5	432131945.8	459814894.0	470203823.4	386479289.0	411936904.3	411042652.3	400925937.1	393484761.0	518793142.5	501732472.6	474115020.9	561227192.5	956372961.1	990119404.4	1049905190.6	1095359212.0	897767322.6	950227450.5	930754094.7	916093619.2	900009576.9	1165333051.1	1098981140.5	1050344396.8	1169038402.3	548362937.5	557987458.7	590090296.6	625155388.6	511288033.6	538290546.2	519711442.4	515167682.1	506524815.9	646539908.7	597248667.8	576229375.9	607811209.8	11.5	11.9	12.6	13.1	10.8	11.4	11.2	11.0	10.8	14.0
Temperate Conifer Forests	216365908.4	231529218.1	237180153.8	188915113.3	202860687.6	274635529.3	210533992.4	172393169.0	191507779.4	243382529.1	192226940.6	215474047.4	159536264.0	560477426.6	606467390.2	614202415.0	505152952.9	550903489.1	737737138.1	541349417.1	455829879.2	488243784.0	611752693.4	493201227.2	550209768.8	398841973.2	344111518.2	374938172.1	377022261.1	316237839.7	348042801.5	463101608.8	330815424.7	283436710.2	296736004.6	368370164.3	300974286.6	334735721.4	239305709.2	6.7	7.3	7.4	6.1	6.6	8.9	6.5	5.5	5.9	7.3
Temperate Grasslands, Savannas & Shrublands	9366330.1	11179927.7	12274882.5	11241452.8	10590069.9	11184573.0	9837865.4	11052768.7	12350417.5	12126810.2	16320405.5	14020142.1	15273695.1	30070224.0	35438171.5	38338216.1	35293079.7	32044847.1	36777659.6	31648202.1	33418518.5	36246769.8	35066461.4	43699256.3	38369867.4	40430548.7	20703893.8	24258243.8	26063333.7	24051626.9	21454777.3	25593086.7	21810336.7	22365749.7	23896352.3	22939651.1	27378850.8	24349725.3	25156853.6	0.4	0.4	0.5	0.4	0.4	0.4	0.4	0.4	0.4	0.4
Tropical & Subtropical Coniferous Forests	88248204.7	87376001.2	116231495.5	91358864.1	105004346.4	90341182.6	126605451.7	131220781.2	87804009.2	176256509.1	138372962.1	122867606.4	140096856.8	185850120.8	180927225.4	240692053.8	197032076.0	220648023.8	194603096.7	264245435.4	279105408.3	180036268.8	369381752.1	285170151.8	257114135.0	296666945.6	97601916.1	93551224.2	124460558.2	105673211.9	115643677.4	104261914.1	137639983.7	147884627.0	92232259.6	193125243.1	146797189.7	134246528.5	156570088.9	2.2	2.2	2.9	2.4	2.6	2.3	3.2	3.3	2.2	4.4
Tropical & Subtropical Dry Broadleaf Forests	82407137.3	94520278.8	105825836.8	97448013.2	104816942.3	106784509.0	127160075.4	125118390.3	110574686.5	120383439.9	124437707.3	101720709.0	118128943.3	160084781.8	178450290.1	196312957.0	193165098.5	201825216.8	198598861.0	240092591.4	231569667.4	204845007.9	222835226.2	224198699.1	189840578.5	216048081.5	77677644.6	83930011.2	90487120.2	95717085.2	97008274.6	91814352.0	112932516.0	106451277.1	94270321.3	102451786.3	99760991.9	88119869.4	97919138.2	1.9	2.1	2.4	2.3	2.4	2.4	2.9	2.8	2.5	2.7
Tropical & Subtropical Grasslands, Savannas & Shrublands	138141649.1	133757612.0	136057265.3	139576134.2	139354917.1	191506546.1	177818192.7	178745776.9	144144151.3	132402734.4	170149316.6	174150838.3	151647638.5	302865317.5	290550417.7	290552384.4	304295921.5	301895330.7	395148208.0	380970071.3	379140843.9	310604854.4	286651212.6	366857020.4	371882794.1	313196962.9	164723668.4	156792805.7	154495119.2	164719787.3	162540413.7	203641661.9	203151878.7	200395066.9	166460703.2	154248478.1	196707703.8	197731955.8	161549324.4	3.6	3.5	3.5	3.7	3.6	4.7	4.6	4.5	3.7	3.4
Tropical & Subtropical Moist Broadleaf Forests	1851230209.1	1745367212.7	1686497006.0	1665083439.2	1839480528.7	1752953121.4	1839389905.6	1879039443.7	1633454991.2	1868240534.5	1896976362.7	1843518045.9	1979588192.6	3398337727.9	3217044073.9	3063714348.2	3070045770.1	3389812955.8	3160822245.3	3359385161.7	3441178661.2	2952298786.3	3429860803.0	3364524719.6	3361651739.3	3520001165.0	1547107518.8	1471676861.2	1377217342.2	1404962330.9	1550332427.1	1407869123.9	1519995256.1	1562139217.5	1318843795.1	1561620268.5	1467548356.9	1518133693.3	1540412972.5	40.8	38.6	36.8	36.8	40.7	37.9	40.3	41.3	35.4	41.2
	2001	2002	2003	2004	2005	2006	2007	2008	2009	2010	2011	2012	2013
Flooded Grasslands & Savannas	0.477315567	0.497270328	0.492042041	0.503207555	0.502392681	0.463318352	0.487769873	0.493750901	0.454360256	0.416375718	0.446027679	0.485565124	0.376376015
Mediterranean Forests, Woodlands & Scrub	0.747727747	0.708601838	0.722091074	0.729278858	0.715395659	0.720698412	0.724588877	0.719920494	0.717926208	0.705067324	0.706147945	0.716160508	0.693012963
Montane Grasslands & Shrublands	0.658964736	0.680196923	0.648937625	0.667379804	0.663143936	0.655996079	0.658596906	0.66853791	0.659785861	0.655816773	0.66209842	0.677004526	0.664465231
Temperate Broadleaf & Mixed Forests	0.573377709	0.563555725	0.562041508	0.570730936	0.56951063	0.566485999	0.558376746	0.562352658	0.562799362	0.554811269	0.543456704	0.548609939	0.519924075
Temperate Conifer Forests	0.613961423	0.61823303	0.613840408	0.626023936	0.631767285	0.627732542	0.611094081	0.62180371	0.607761971	0.602155362	0.610246427	0.608378368	0.600001317
Temperate Grasslands, Savannas & Shrublands	0.688518113	0.684523009	0.679826458	0.681482803	0.669523471	0.695886767	0.689149311	0.669262156	0.659268466	0.654176391	0.626528988	0.634605406	0.622223898
Tropical & Subtropical Coniferous Forests	0.525164663	0.517065489	0.517094587	0.536324918	0.524109282	0.535766983	0.520879324	0.529852245	0.512298218	0.52283374	0.514770528	0.522128154	0.527763848
Tropical & Subtropical Dry Broadleaf Forests	0.485228163	0.470327121	0.460933	0.495519563	0.480654876	0.462310567	0.470370682	0.45969439	0.460203167	0.459764769	0.444966863	0.46417826	0.453228455
Tropical & Subtropical Grasslands, Savannas & Shrublands	0.543884225	0.539640614	0.531728967	0.541314476	0.538399893	0.515355145	0.533248919	0.528550459	0.535924345	0.538105096	0.536197191	0.53170504	0.515807443
Tropical & Subtropical Moist Broadleaf Forests	0.455254199	0.457462449	0.449525375	0.45763563	0.457350434	0.445412306	0.452462335	0.453954697	0.446717589	0.455301354	0.436182962	0.451603501	0.437617177
	2001	2002	2003	2004	2005	2006	2007	2008	2009	2010	2011	2012	2013
Flooded Grasslands & Savannas	0	0.01995476	0.014726473	0.025891988	0.025077114	-0.013997215	0.010454306	0.016435334	-0.022955312	-0.060939849	-0.031287888	0.008249557	-0.100939552
Mediterranean Forests, Woodlands & Scrub	0	-0.039125909	-0.025636673	-0.01844889	-0.032332088	-0.027029335	-0.02313887	-0.027807254	-0.02980154	-0.042660424	-0.041579802	-0.031567239	-0.054714784
Montane Grasslands & Shrublands	0	0.021232187	-0.010027111	0.008415068	0.0041792	-0.002968657	-0.000367831	0.009573173	0.000821125	-0.003147964	0.003133684	0.018039789	0.005500494
Temperate Broadleaf & Mixed Forests	0	-0.009821984	-0.011336201	-0.002646773	-0.003867079	-0.006891711	-0.015000964	-0.011025051	-0.010578347	-0.01856644	-0.029921006	-0.02476777	-0.053453634
Temperate Conifer Forests	0	0.004271607	-0.000121014	0.012062513	0.017805862	0.013771119	-0.002867341	0.007842288	-0.006199451	-0.011806061	-0.003714996	-0.005583054	-0.013960106
Temperate Grasslands, Savannas & Shrublands	0	-0.003995103	-0.008691655	-0.007035309	-0.018994642	0.007368654	0.000631198	-0.019255957	-0.029249647	-0.034341721	-0.061989124	-0.053912707	-0.066294215
Tropical & Subtropical Coniferous Forests	0	-0.008099175	-0.008070076	0.011160254	-0.001055381	0.01060232	-0.00428534	0.004687581	-0.012866446	-0.002330923	-0.010394135	-0.00303651	0.002599185
Tropical & Subtropical Dry Broadleaf Forests	0	-0.014901041	-0.024295163	0.010291401	-0.004573287	-0.022917596	-0.01485748	-0.025533772	-0.025024996	-0.025463394	-0.0402613	-0.021049902	-0.031999708
Tropical & Subtropical Grasslands, Savannas & Shrublands	0	-0.004243611	-0.012155258	-0.002569749	-0.005484332	-0.02852908	-0.010635306	-0.015333766	-0.00795988	-0.005779129	-0.007687034	-0.012179185	-0.028076782
Tropical & Subtropical Moist Broadleaf Forests	0	0.002208251	-0.005728823	0.002381432	0.002096236	-0.009841893	-0.002791863	-0.001299501	-0.00853661	4.71557E-05	-0.019071237	-0.003650698	-0.017637022
[truncated: 44 more columns]
